# Supplementary material for: Vascular Cytokines and Atherosclerosis: Differential Serum Levels of TRAIL, IL-18, and OPG in Obstructive Coronary Artery Disease
Source: Biomolecules. 2024 Sep 4;14(9):1119. doi: 10.3390/biom14091119 (PMC11430378; doi:10.3390/biom14091119)
Supplement: Supplementary file 1 [file biomolecules-14-01119-s001.zip]

Archive with 1 entries (1 files):
- biomolecules-3068940-supplementary.pdf
